# Supplementary material for: Factors associated with health facility delivery among reproductive age women in Nepal: an analysis of Nepal multiple indicator cluster survey 2019
Source: BMC Health Serv Res. 2022 Nov 28;22:1419. doi: 10.1186/s12913-022-08822-5 (PMC9703792; doi:10.1186/s12913-022-08822-5)
Supplement: Supplementary file 1 — Additional file 1. [file 12913_2022_8822_MOESM1_ESM.xlsx]

## Sheet: Supplementry Table 1
Supplementry Table 1: Pairwise correlation among independent variables
	Age of women	Residence	Province	Women's education	Parity	Mother's age at recent birth	Caste/ethnicity	Access to media	Internet use	Health insurance	Migration status	wealth inex	ANC visits
Age of women	1
Residence	0.0054	1
Province	-0.0071	0.0746	1
women's education	-0.1844	-0.1837	0.0011	1
Parity	0.5062	0.0864	0.0396	-0.4562	1
Mother's age at recent birth	0.6551	-0.0285	-0.0302	-0.1413	0.4371	1
Caste/ethnicity	-0.0173	0.0055	-0.284	-0.1855	-0.0081	-0.0123	1
Access to media	-0.0255	-0.1603	-0.1977	0.362	-0.173	0.0058	-0.014	1
Internet use	-0.0524	-0.2024	-0.1783	0.4786	-0.2754	-0.0102	-0.0204	0.3736	1
Health insurance	0.0111	-0.0535	-0.0019	0.1583	-0.0396	0.0188	-0.0543	0.0717	0.1339	1
Migraiton status	-0.0008	0.2134	0.0108	-0.1511	0.0782	-0.0063	0.0487	-0.1505	-0.1469	-0.0511	1
wealth index	0.0506	-0.3977	-0.2962	0.3301	-0.1502	0.0523	0.0457	0.4375	0.4353	0.0931	-0.2456	1
ANC visits	-0.0613	-0.0803	0.0943	0.3052	-0.2448	-0.0624	-0.0476	0.2109	0.2141	0.0467	-0.0856	0.1718	1
							Age of women
		Age of women					Residence
		Residence					Province
		Province					women's education
		women's education					Parity
		Parity					Mother's age at recent birth
		Mother's age at recent birth					Caste/ethnicity
		Caste/ethnicity					Access to media
		Access to media					Internet use
		Internet use					Health insurance
		Health insurance					Migraiton status
		Migraiton status					wealth index
		wealth index					ANC visits
		ANC visits
